# Supplementary material for: Long-Term PDE-5A Inhibition Improves Myofilament Function in Left and Right Ventricular Cardiomyocytes through Partially Different Mechanisms in Diabetic Rat Hearts
Source: Antioxidants (Basel). 2021 Nov 6;10(11):1776. doi: 10.3390/antiox10111776 (PMC8615283; doi:10.3390/antiox10111776)
Supplement: Supplementary file 1 [file antioxidants-10-01776-s001.zip]

Archive with 1 entries (1 files):
- antioxidants-1426499-supplementary.pdf
